# Supplementary material for: Systematic evaluation of common natural language processing techniques to codify clinical notes
Source: PLoS One. 2024 Mar 7;19(3):e0298892. doi: 10.1371/journal.pone.0298892 (PMC10919678; doi:10.1371/journal.pone.0298892)
Supplement: S1 Table — (XLSX) [file pone.0298892.s001.xlsx]

## Sheet: Table S1
Table S1. Model performance metrics for predicting the top 100 common CPT codes from operative notes.
CPT Code	Procedure Description per CPT Code	Count	CPT Complexity Score	Performance Metrics for TF-IDF								Performance Metrics for Doc2Vec					Performance Metrics for BERT
				AUROC	Accuracy	Specificity	Sensetivity/Recall	Precision	F1	AUROC_VAL	Number of Features	AUROC	Accuracy	Specificity	Sensetivity	AUROC_VAL	AUROC	Accuracy	Specificity	Sensetivity	AUROC_VAL
20680	Removal of implant; deep (eg, buried wire, pin, screw, metal band, nail, rod or plate)	4470	0.49	0.96	0.97	0.97	0.96	0.79	0.86	0.97	630	0.77	0.82	0.83	0.72	0.83	0.77	0.77	0.77	0.77	0.81
29888	Arthroscopically aided anterior cruciate ligament repair/augmentation or reconstruction	3727	-0.34	0.99	1	1	0.99	0.97	0.98	0.99	630	0.94	0.98	0.98	0.9	0.99	0.93	0.9	0.89	0.96	0.97
29881	Arthroscopy, knee, surgical; with meniscectomy (medial OR lateral, including any meniscal shaving) including debridement/shaving of articular cartilage (chondroplasty), same or separate compartment(s), when performed	2032	0.54	0.95	0.92	0.92	0.98	0.46	0.62	0.95	460	0.72	0.91	0.93	0.51	0.87	0.83	0.78	0.77	0.88	0.89
29882	Arthroscopy, knee, surgical; with meniscus repair (medial OR lateral)	1985	0.49	0.97	0.98	0.98	0.96	0.55	0.7	0.97	630	0.73	0.92	0.94	0.51	0.88	0.85	0.79	0.78	0.92	0.91
24538	Percutaneous skeletal fixation of supracondylar or transcondylar humeral fracture, with or without intercondylar extension	1656	0	0.99	0.99	0.99	0.99	0.67	0.8	0.99	460	0.86	0.93	0.94	0.79	0.94	0.96	0.97	0.97	0.95	0.99
29873	Arthroscopy, knee, surgical; with lateral release	1492	0.17	0.97	0.98	0.98	0.97	0.79	0.88	0.98	460	0.79	0.95	0.96	0.62	0.91	0.88	0.89	0.89	0.86	0.94
29914	Arthroscopy, hip, surgical; with femoroplasty (ie, treatment of cam lesion)	1435	-0.42	0.99	0.98	0.98	1	0.82	0.9	0.99	910	0.88	0.97	0.98	0.78	0.98	0.95	0.95	0.95	0.94	0.98
29916	Arthroscopy, hip, surgical; with labral repair	1065	-0.33	0.98	0.97	0.97	1	0.75	0.85	0.98	460	0.87	0.98	0.98	0.76	0.97	0.94	0.94	0.94	0.94	0.98
29875	Arthroscopy, knee, surgical; synovectomy, limited (eg, plica or shelf resection) (separate procedure)	1021	0.77	0.96	0.94	0.94	0.98	0.66	0.79	0.95	910	0.78	0.81	0.81	0.75	0.85	0.8	0.8	0.8	0.79	0.87
26055	Tendon sheath incision (eg, for trigger finger)	868	-0.47	0.98	1	1	0.97	0.35	0.51	1	460	0.84	0.98	0.98	0.7	0.97	0.9	0.94	0.94	0.86	0.98
29862	Arthroscopy, hip, surgical; with debridement/shaving of articular cartilage (chondroplasty), abrasion arthroplasty, and/or resection of labrum	820	-0.06	0.98	0.96	0.96	1	0.57	0.72	0.98	510	0.82	0.97	0.98	0.65	0.96	0.94	0.92	0.92	0.96	0.97
27422	Reconstruction of dislocating patella; with extensor realignment and/or muscle advancement or release (eg, Campbell, Goldwaite type procedure)	802	0.14	0.98	0.98	0.98	0.99	0.69	0.81	0.99	460	0.75	0.98	0.99	0.5	0.95	0.91	0.91	0.91	0.91	0.96
29999	Unlisted procedure, arthroscopy	713	2.33	0.83	0.74	0.74	0.92	0.65	0.78	0.83	460	0.7	0.78	0.79	0.62	0.78	0.77	0.73	0.72	0.81	0.83
20670	Removal of implant; superficial (eg, buried wire, pin or rod) (separate procedure)	658	1.75	0.92	0.91	0.91	0.93	0.52	0.68	0.92	80	0.77	0.77	0.77	0.77	0.85	0.78	0.79	0.79	0.77	0.84
29879	Arthroscopy, knee, surgical; abrasion arthroplasty (includes chondroplasty where necessary) or multiple drilling or microfracture	653	0.92	0.95	0.94	0.94	0.96	0.46	0.63	0.95	910	0.77	0.86	0.86	0.67	0.87	0.83	0.84	0.84	0.82	0.9
22899	Unlisted procedure, spine	629	0.08	0.99	0.99	0.99	0.98	0.5	0.67	0.99	910	0.85	0.97	0.98	0.73	0.94	0.92	0.94	0.94	0.89	0.97
29806	Arthroscopy, shoulder, surgical; capsulorrhaphy	620	-0.33	1	0.99	0.99	1	0.2	0.32	0.99	910	0.83	0.99	1	0.66	0.97	0.96	0.97	0.97	0.96	0.99
29877	Arthroscopy, knee, surgical; debridement/shaving of articular cartilage (chondroplasty)	521	1.52	0.94	0.92	0.92	0.96	0.92	0.95	0.94	910	0.78	0.87	0.87	0.69	0.86	0.83	0.84	0.84	0.82	0.9
29886	Arthroscopy, knee, surgical; drilling for intact osteochondritis dissecans lesion	487	0.53	0.97	0.97	0.97	0.97	0.55	0.7	0.98	910	0.81	0.89	0.89	0.72	0.89	0.86	0.84	0.84	0.89	0.91
26727	Percutaneous skeletal fixation of unstable phalangeal shaft fracture, proximal or middle phalanx, finger or thumb, with manipulation, each	436	-0.04	0.99	0.99	0.99	1	0.33	0.49	0.99	460	0.71	0.98	0.99	0.43	0.93	0.93	0.91	0.91	0.95	0.96
29915	Arthroscopy, hip, surgical; with acetabuloplasty (ie, treatment of pincer lesion)	406	0.41	0.98	0.96	0.95	1	0.62	0.76	0.98	460	0.73	0.98	0.99	0.47	0.96	0.94	0.94	0.94	0.94	0.98
27685	Lengthening or shortening of tendon, leg or ankle; single tendon (separate procedure)	397	0.87	0.96	0.97	0.97	0.95	0.05	0.1	0.97	910	0.76	0.9	0.9	0.62	0.86	0.85	0.82	0.82	0.89	0.91
29887	Arthroscopy, knee, surgical; drilling for intact osteochondritis dissecans lesion with internal fixation	397	0.33	0.98	0.98	0.98	0.97	0.59	0.73	0.97	910	0.82	0.91	0.91	0.73	0.9	0.84	0.86	0.87	0.81	0.91
27095	Injection procedure for hip arthrography; with anesthesia	375	0.25	0.98	0.99	0.99	0.96	0.21	0.33	0.99	910	0.83	0.92	0.92	0.73	0.91	0.83	0.88	0.88	0.79	0.93
27475	Arrest, epiphyseal, any method (eg, epiphysiodesis); distal femur	373	0.54	0.99	0.98	0.98	1	0.4	0.56	0.98	910	0.64	0.99	1	0.28	0.87	0.85	0.84	0.84	0.85	0.9
27420	Reconstruction of dislocating patella; (eg, Hauser type procedure)	363	1.07	0.98	0.96	0.96	1	0.34	0.51	0.98	910	0.76	0.93	0.94	0.58	0.91	0.91	0.9	0.89	0.93	0.96
24575	Open treatment of humeral epicondylar fracture, medial or lateral, includes internal fixation, when performed	354	0.06	0.98	0.99	0.99	0.97	0.62	0.76	0.97	910	0.69	0.87	0.87	0.51	0.84	0.84	0.8	0.8	0.87	0.9
29874	Arthroscopy, knee, surgical; for removal of loose body or foreign body (eg, osteochondritis dissecans fragmentation, chondral fragmentation)	342	1.5	0.92	0.96	0.96	0.88	0.49	0.65	0.95	460	0.71	0.87	0.87	0.56	0.85	0.82	0.83	0.83	0.81	0.9
27418	Anterior tibial tubercleplasty (eg, Maquet type procedure)	333	0.23	1	0.99	0.99	1	0.33	0.49	0.99	460	0.83	0.95	0.95	0.72	0.91	0.89	0.91	0.91	0.87	0.95
29863	Arthroscopy, hip, surgical; with synovectomy	324	0.44	0.98	0.97	0.97	1	0.21	0.34	0.98	910	0.68	0.99	1	0.37	0.96	0.94	0.92	0.92	0.95	0.98
28116	Ostectomy, excision of tarsal coalition	317	-0.23	0.99	1	1	0.98	0.25	0.4	0.99	130	0.58	0.99	1	0.16	0.88	0.9	0.86	0.86	0.94	0.95
25606	Percutaneous skeletal fixation of distal radial fracture or epiphyseal separation	315	0.6	0.98	0.98	0.98	0.97	0.18	0.3	0.98	910	0.78	0.84	0.84	0.71	0.8	0.82	0.79	0.79	0.86	0.88
29895	Arthroscopy, ankle (tibiotalar and fibulotalar joints), surgical; synovectomy, partial	314	0.16	0.98	0.98	0.98	0.98	0.24	0.38	0.99	460	0.75	0.93	0.93	0.57	0.85	0.91	0.91	0.91	0.9	0.94
29884	Arthroscopy, knee, surgical; with lysis of adhesions, with or without manipulation (separate procedure)	313	0.47	0.97	0.99	0.99	0.95	0.39	0.56	0.97	80	0.74	0.91	0.91	0.57	0.85	0.8	0.84	0.84	0.76	0.89
25111	Excision of ganglion, wrist (dorsal or volar); primary	309	-0.36	0.99	1	1	0.98	0.38	0.54	1	80	0.62	0.99	0.99	0.24	0.93	0.87	0.88	0.88	0.85	0.94
27635	Excision or curettage of bone cyst or benign tumor, tibia or fibula;	300	0.48	0.94	0.97	0.97	0.92	0.28	0.44	0.94	510	0.63	0.87	0.87	0.38	0.8	0.8	0.87	0.87	0.72	0.9
25575	Open treatment of radial AND ulnar shaft fractures, with internal fixation, when performed; of radius AND ulna	286	0.46	0.99	0.99	0.99	1	0.24	0.39	0.99	460	0.71	0.93	0.93	0.49	0.87	0.85	0.82	0.82	0.88	0.92
27606	Tenotomy, percutaneous, Achilles tendon (separate procedure); general anesthesia	285	0.88	0.97	0.98	0.98	0.96	0.42	0.59	0.98	80	0.65	0.99	0.99	0.32	0.88	0.84	0.87	0.87	0.81	0.91
20615	Aspiration and injection for treatment of bone cyst	267	-0.51	0.99	1	1	0.98	0.32	0.48	0.99	910	0.8	1	1	0.6	0.97	0.89	0.96	0.96	0.83	0.98
29861	Arthroscopy, hip, surgical; with removal of loose body or foreign body	266	-0.2	0.97	0.96	0.96	0.98	0.27	0.41	0.98	910	0.94	0.97	0.97	0.91	0.96	0.96	0.96	0.96	0.96	0.96
27485	Arrest, hemiepiphyseal, distal femur or proximal tibia or fibula (eg, genu varus or valgus)	266	0.65	0.96	0.98	0.98	0.94	0.26	0.4	0.97	80	0.57	0.99	1	0.15	0.88	0.9	0.84	0.84	0.96	0.89
20610	Arthrocentesis, aspiration and/or injection; major joint or bursa (eg, shoulder, hip, knee joint, subacromial bursa)	263	1.05	0.94	0.97	0.97	0.91	0.3	0.46	0.93	460	0.79	0.95	0.95	0.64	0.89	0.82	0.88	0.88	0.75	0.88
29010	Application of Risser jacket, localizer, body; only	263	-0.07	1	1	1	1	0.28	0.44	0.99	460	0.81	0.99	0.99	0.62	0.95	0.97	0.96	0.96	0.98	0.98
20694	Removal, under anesthesia, of external fixation system	255	0.21	1	1	1	1	0.18	0.3	0.96	460	0.77	0.82	0.83	0.71	0.83	0.85	0.89	0.89	0.82	0.89
29807	Arthroscopy, shoulder, surgical; repair of SLAP lesion	247	0.21	0.99	0.98	0.98	1	0.17	0.29	0.99	130	0.85	0.97	0.97	0.73	0.93	0.97	0.97	0.97	0.98	0.99
29846	Arthroscopy, wrist, surgical; excision and/or repair of triangular fibrocartilage and/or joint debridement	244	-0.08	0.99	1	1	0.98	0.52	0.68	1	910	0.68	1	1	0.37	0.94	0.85	0.81	0.81	0.9	0.91
27605	Tenotomy, percutaneous, Achilles tendon (separate procedure); local anesthesia	243	-0.06	1	0.99	0.99	1	0.38	0.55	0.99	80	0.85	0.99	1	0.71	0.99	0.96	0.95	0.95	0.96	0.98
29405	Application of short leg cast (below knee to toes);	238	1.43	0.92	0.89	0.89	0.96	0.21	0.34	0.91	90	0.52	0.99	1	0.04	0.75	0.83	0.82	0.82	0.83	0.87
27355	Excision or curettage of bone cyst or benign tumor of femur;	235	0.26	0.93	0.95	0.95	0.91	0.34	0.5	0.95	90	0.66	0.91	0.92	0.4	0.83	0.84	0.93	0.93	0.74	0.94
28238	Reconstruction (advancement), posterior tibial tendon with excision of accessory tarsal navicular bone (eg, Kidner type procedure)	231	-0.34	0.97	1	1	0.93	0.33	0.49	0.98	80	0.59	0.99	1	0.17	0.83	0.92	0.95	0.95	0.89	0.98
23515	Open treatment of clavicular fracture, includes internal fixation, when performed	229	-0.25	1	1	1	1	0.06	0.11	1	910	0.66	0.93	0.94	0.39	0.84	0.94	0.97	0.97	0.91	0.98
27427	Ligamentous reconstruction (augmentation), knee; extra-articular	226	0.98	0.93	0.98	0.98	0.89	0.65	0.79	0.95	910	0.75	0.98	0.98	0.51	0.93	0.92	0.87	0.87	0.98	0.94
27827	Open treatment of fracture of weight bearing articular surface/portion of distal tibia (eg, pilon or tibial plafond), with internal fixation, when performed; of tibia only	220	0.48	0.94	0.99	0.99	0.89	0.42	0.59	0.98	910	0.66	0.91	0.92	0.41	0.79	0.76	0.82	0.82	0.7	0.89
27687	Gastrocnemius recession (eg, Strayer procedure)	217	0.62	0.97	0.98	0.98	0.95	0.29	0.44	0.99	510	0.71	0.98	0.98	0.44	0.89	0.89	0.88	0.88	0.91	0.96
26561	Repair of syndactyly (web finger) each web space; with skin flaps and grafts	213	0.1	0.99	0.99	0.99	0.98	0.17	0.29	0.99	910	0.62	0.99	1	0.23	0.94	0.91	0.93	0.93	0.88	0.97
20552	Injection(s); single or multiple trigger point(s), 1 or 2 muscle(s)	212	0.23	0.98	0.99	0.99	0.98	0.23	0.37	0.99	910	0.91	0.99	0.99	0.83	0.98	0.92	0.96	0.96	0.88	0.99
29883	Arthroscopy, knee, surgical; with meniscus repair (medial AND lateral)	210	1.53	0.98	0.96	0.96	1	0.27	0.42	0.96	910	0.83	0.94	0.94	0.71	0.92	0.87	0.84	0.84	0.9	0.93
26587	Reconstruction of polydactylous digit, soft tissue and bone	204	0.04	0.98	0.99	0.99	0.98	0.07	0.13	0.99	80	0.9	0.97	0.97	0.83	0.96	0.89	0.91	0.91	0.88	0.96
28120	Partial excision (craterization, saucerization, sequestrectomy, or diaphysectomy) bone (eg, osteomyelitis or bossing); talus or calcaneus	202	0.25	0.96	0.98	0.98	0.95	0.33	0.49	0.97	910	0.54	0.99	1	0.07	0.84	0.85	0.91	0.91	0.8	0.95
21320	Closed treatment of nasal bone fracture; with stabilization	200	-0.35	1	1	1	1	0.48	0.64	1	940	0.72	0.99	1	0.45	0.94	0.92	0.94	0.94	0.9	0.98
29880	Arthroscopy, knee, surgical; with meniscectomy (medial AND lateral, including any meniscal shaving) including debridement/shaving of articular cartilage (chondroplasty), same or separate compartment(s), when performed	196	1.6	0.95	0.93	0.93	0.97	0.12	0.21	0.95	460	0.82	0.84	0.84	0.79	0.86	0.85	0.82	0.82	0.87	0.9
27698	Repair, secondary, disrupted ligament, ankle, collateral (eg, Watson-Jones procedure)	193	0.25	1	0.99	0.99	1	0.1	0.18	0.99	510	0.76	0.87	0.87	0.64	0.9	0.84	0.89	0.89	0.79	0.93
27600	Decompression fasciotomy, leg; anterior and/or lateral compartments only	192	0.44	0.99	0.99	0.99	1	0.39	0.56	0.97	510	0.72	0.96	0.96	0.47	0.85	0.83	0.9	0.9	0.76	0.92
24579	Open treatment of humeral condylar fracture, medial or lateral, includes internal fixation, when performed	190	1.11	0.97	0.99	0.99	0.95	0.98	0.99	0.98	910	0.68	0.92	0.92	0.45	0.79	0.78	0.77	0.77	0.79	0.88
27096	Injection procedure for sacroiliac joint, anesthetic/steroid, with image guidance (fluoroscopy or CT) including arthrography when performed	186	-0.1	0.98	0.99	0.99	0.97	0.73	0.84	0.99	510	0.81	1	1	0.62	0.99	0.93	0.98	0.98	0.89	0.98
26735	Open treatment of phalangeal shaft fracture, proximal or middle phalanx, finger or thumb, includes internal fixation, when performed, each	186	0.77	0.92	0.98	0.98	0.86	0.25	0.39	0.97	910	0.83	0.91	0.91	0.76	0.9	0.78	0.86	0.86	0.7	0.92
29876	Arthroscopy, knee, surgical; synovectomy, major, 2 or more compartments (eg, medial or lateral)	183	1.73	0.94	0.95	0.95	0.92	0.41	0.57	0.93	510	0.65	0.95	0.95	0.35	0.84	0.77	0.78	0.78	0.76	0.85
21235	Graft; ear cartilage, autogenous, to nose or ear (includes obtaining graft)	183	-0.13	1	1	1	1	0.41	0.57	1	910	0.59	1	1	0.19	0.95	0.94	0.96	0.96	0.92	0.98
28344	Reconstruction, toe(s); polydactyly	183	0.08	0.98	0.99	0.99	0.97	0.04	0.08	0.98	500	0.73	0.97	0.97	0.49	0.93	0.91	0.9	0.9	0.92	0.96
24545	Open treatment of humeral supracondylar or transcondylar fracture, includes internal fixation, when performed; without intercondylar extension	180	1.77	0.97	0.94	0.94	1	0.57	0.71	0.95	500	0.72	0.78	0.78	0.67	0.82	0.88	0.92	0.92	0.83	0.93
29870	Arthroscopy, knee, diagnostic, with or without synovial biopsy (separate procedure)	178	1.76	0.86	0.83	0.83	0.89	0.15	0.25	0.9	500	0.61	0.93	0.93	0.28	0.79	0.77	0.78	0.78	0.75	0.85
24999	Unlisted procedure, humerus or elbow	177	0.99	0.91	0.96	0.96	0.86	0.14	0.25	0.88	910	0.8	0.87	0.87	0.74	0.83	0.8	0.77	0.77	0.83	0.85
27602	Decompression fasciotomy, leg; anterior and/or lateral, and posterior compartment(s)	168	-0.02	0.97	0.99	0.99	0.94	0.76	0.86	0.98	300	0.56	1	1	0.12	0.92	0.87	0.95	0.96	0.79	0.98
27599	Unlisted procedure, femur or knee	168	2.45	0.8	0.93	0.93	0.68	0.08	0.15	0.81	910	0.62	0.8	0.8	0.44	0.71	0.66	0.73	0.74	0.59	0.78
27899	Unlisted procedure, leg or ankle	166	2.69	0.85	0.92	0.92	0.79	0.23	0.38	0.83	510	0.67	0.71	0.71	0.64	0.71	0.67	0.73	0.73	0.61	0.78
24400	Osteotomy, humerus, with or without internal fixation	165	0.36	0.93	0.99	0.99	0.88	0.27	0.43	0.97	910	0.66	0.9	0.9	0.42	0.82	0.75	0.75	0.75	0.76	0.82
27428	Ligamentous reconstruction (augmentation), knee; intra-articular (open)	161	2.15	0.93	0.89	0.89	0.97	0.21	0.34	0.93	510	0.72	0.94	0.94	0.5	0.89	0.8	0.82	0.82	0.78	0.9
29325	Application of hip spica cast; 1 and one-half spica or both legs	161	0.72	0.96	0.99	0.99	0.94	0.3	0.46	0.97	80	0.86	0.88	0.88	0.84	0.89	0.84	0.9	0.9	0.78	0.93
27305	Fasciotomy, iliotibial (tenotomy), open	160	0.45	0.95	0.99	0.99	0.91	0.04	0.07	0.97	510	0.62	0.96	0.97	0.28	0.8	0.79	0.79	0.79	0.78	0.83
29897	Arthroscopy, ankle (tibiotalar and fibulotalar joints), surgical; debridement, limited	156	0.96	0.96	0.98	0.98	0.94	0.13	0.22	0.99	510	0.66	0.95	0.96	0.35	0.79	0.83	0.88	0.88	0.77	0.92
29834	Arthroscopy, elbow, surgical; with removal of loose body or foreign body	153	0.39	0.99	0.99	0.99	1	0.3	0.46	1	910	0.73	0.97	0.97	0.48	0.84	0.92	0.87	0.87	0.97	0.91
20900	Bone graft, any donor area; minor or small (eg, dowel or button)	151	2.16	0.86	0.91	0.91	0.8	0.16	0.28	0.88	80	0.74	0.8	0.81	0.67	0.81	0.76	0.71	0.71	0.8	0.8
28300	Osteotomy; calcaneus (eg, Dwyer or Chambers type procedure), with or without internal fixation	150	0.21	0.98	0.99	0.99	0.97	0.23	0.36	0.97	510	0.5	1	1	0	0.88	0.86	0.86	0.86	0.87	0.94
27705	Osteotomy; tibia	149	1.59	0.92	0.95	0.95	0.9	0.6	0.75	0.96	80	0.6	0.97	0.97	0.23	0.86	0.73	0.83	0.83	0.63	0.87
20205	Biopsy, muscle; deep	149	-0.21	1	0.99	0.99	1	0.29	0.44	0.97	80	0.62	1	1	0.23	0.85	0.85	0.94	0.94	0.77	0.93
29851	Arthroscopically aided treatment of intercondylar spine(s) and/or tuberosity fracture(s) of the knee, with or without manipulation; with internal or external fixation (includes arthroscopy)	148	-0.14	0.99	0.99	0.99	1	0.26	0.41	0.99	90	0.72	0.98	0.98	0.47	0.88	0.89	0.88	0.88	0.9	0.94
27691	Transfer or transplant of single tendon (with muscle redirection or rerouting); deep (eg, anterior tibial or posterior tibial through interosseous space, flexor digitorum longus, flexor hallucis longus, or peroneal tendon to midfoot or hindfoot)	147	0.56	0.96	0.98	0.99	0.93	0.39	0.56	0.97	510	0.58	0.99	0.99	0.17	0.92	0.84	0.86	0.86	0.83	0.95
29837	Arthroscopy, elbow, surgical; debridement, limited	147	0.75	0.98	0.99	0.99	0.97	0.22	0.35	0.99	510	0.62	0.97	0.97	0.28	0.89	0.88	0.87	0.87	0.9	0.91
27425	Lateral retinacular release, open	145	1.32	0.94	0.95	0.95	0.93	0.17	0.29	0.95	510	0.71	0.9	0.9	0.52	0.89	0.87	0.92	0.92	0.83	0.95
21899	Unlisted procedure, neck or thorax	145	1.01	0.97	0.98	0.98	0.97	0.52	0.68	0.95	510	0.72	0.99	1	0.45	0.88	0.94	0.96	0.96	0.93	0.93
29035	Application of body cast, shoulder to hips;	141	0.45	1	0.99	0.99	1	0.79	0.88	0.99	910	0.75	0.99	1	0.5	0.95	0.93	0.96	0.96	0.89	0.98
27502	Closed treatment of femoral shaft fracture, with manipulation, with or without skin or skeletal traction	140	0.22	0.98	0.99	0.99	0.96	0.09	0.17	0.98	940	0.74	0.92	0.92	0.57	0.91	0.92	0.91	0.91	0.93	0.95
20926	Tissue grafts, other (eg, paratenon, fat, dermis)	137	0.98	0.96	0.99	0.99	0.93	0.15	0.26	0.95	910	0.52	1	1	0.04	0.74	0.78	0.81	0.81	0.74	0.88
24685	Open treatment of ulnar fracture, proximal end (eg, olecranon or coronoid process[es]), includes internal fixation, when performed	137	0.64	0.99	0.98	0.98	1	0.07	0.12	0.96	510	0.65	0.71	0.71	0.59	0.74	0.79	0.76	0.76	0.81	0.83
29065	Application, cast; shoulder to hand (long arm)	136	2.28	0.91	0.93	0.93	0.89	0.19	0.31	0.88	510	0.67	0.93	0.93	0.41	0.8	0.74	0.79	0.79	0.7	0.83
27690	Transfer or transplant of single tendon (with muscle redirection or rerouting); superficial (eg, anterior tibial extensors into midfoot)	133	0.5	0.98	0.99	0.99	0.96	0.07	0.12	0.98	130	0.79	0.99	0.99	0.59	0.92	0.85	0.86	0.86	0.85	0.93
29450	Application of clubfoot cast with molding or manipulation, long or short leg	131	1.24	0.98	0.95	0.95	1	0.41	0.57	0.97	90	0.54	0.99	1	0.08	0.87	0.76	0.87	0.88	0.65	0.91
25607	Open treatment of distal radial extra-articular fracture or epiphyseal separation, with internal fixation	130	1.23	0.93	0.98	0.98	0.88	0.07	0.14	0.97	510	0.67	0.77	0.77	0.58	0.78	0.76	0.78	0.78	0.73	0.87
27686	Lengthening or shortening of tendon, leg or ankle; multiple tendons (through same incision), each	128	1.65	0.97	0.97	0.97	0.96	0.22	0.35	0.97	500	0.59	0.99	0.99	0.19	0.85	0.91	0.87	0.87	0.96	0.94
25390	Osteoplasty, radius OR ulna; shortening	127	-0.08	0.99	0.99	0.99	1	0.03	0.07	0.99	500	0.83	0.95	0.95	0.72	0.91	0.89	0.86	0.86	0.92	0.91
